# Supplementary material for: Identification, Cloning, and Functional Characterization of Carotenoid Cleavage Dioxygenase (CCD) from Olea europaea and Ipomoea nil
Source: Biology (Basel). 2025 Jun 24;14(7):752. doi: 10.3390/biology14070752 (PMC12292525; doi:10.3390/biology14070752)
Supplement: Supplementary file 1 [file biology-14-00752-s001.zip]

Archive with 1 entries (1 files):
- biology-3700625-supplementary.docx
